# Supplementary material for: Neuron-Radial Glial Cell Communication via BMP/Id1 Signaling Is Key to Long-Term Maintenance of the Regenerative Capacity of the Adult Zebrafish Telencephalon
Source: Cells. 2021 Oct 19;10(10):2794. doi: 10.3390/cells10102794 (PMC8534405; doi:10.3390/cells10102794)
Supplement: Supplementary file 1 [file cells-10-02794-s001.zip]

Archive with 1 entries (1 files):
- cells-1409959-supplementary.pdf
